# Supplementary material for: Aflibercept Plus FOLFIRI as Second-Line Treatment for Metastatic Colorectal Cancer: A Single-Institution Real-Life Experience
Source: Cancers (Basel). 2021 Jul 31;13(15):3863. doi: 10.3390/cancers13153863 (PMC8345481; doi:10.3390/cancers13153863)
Supplement: Supplementary file 1 [file cancers-13-03863-s001.zip]

Archive with 1 entries (1 files):
- cancers-1309364-supplementary.pdf
